# Supplementary material for: A High-Fat Diet Induces Low-Grade Cochlear Inflammation in CD-1 Mice
Source: Int J Mol Sci. 2022 May 6;23(9):5179. doi: 10.3390/ijms23095179 (PMC9101486; doi:10.3390/ijms23095179)
Supplement: Supplementary file 1 [file ijms-23-05179-s001.zip]

Archive with 3 entries (2 files):
- ijms-1694066-supplementary/
- ijms-1694066-supplementary/Supplementary Figure S1.pdf
- ijms-1694066-supplementary/Supplementary Figure S2.pdf
